# Supplementary material for: Achnatherum inebrians Bacterial Communities Associated with Epichloë gansuensis Endophyte Infection Under Low-Concentration Urea Treatment: Links to Plant Growth and Root Metabolite
Source: Microorganisms. 2025 Jun 26;13(7):1493. doi: 10.3390/microorganisms13071493 (PMC12300119; doi:10.3390/microorganisms13071493)
Supplement: Supplementary file 1 [file microorganisms-13-01493-s001.zip]

Archive with 1 entries (1 files):
- microorganisms-3660050-supplementary.pdf
